# Supplementary material for: Development of Highly Efficient Resistance to Beet Curly Top Iran Virus (Becurtovirus) in Sugar Beet (B. vulgaris) via CRISPR/Cas9 System
Source: Int J Mol Sci. 2023 Mar 30;24(7):6515. doi: 10.3390/ijms24076515 (PMC10095410; doi:10.3390/ijms24076515)
Supplement: Supplementary file 1 [file ijms-24-06515-s001.zip]

Archive with 3 entries (3 files):
- Supp.File S1_gRNA seqeunce.pdf
- Supplementary file S2_multiplex.pdf
- Supplementary file S3_ mutation analysis.pdf
